# Supplementary material for: Topically Applied Bacteriophage to Control Multi-Drug Resistant Klebsiella pneumoniae Infected Wound in a Rat Model
Source: Antibiotics (Basel). 2021 Aug 27;10(9):1048. doi: 10.3390/antibiotics10091048 (PMC8470685; doi:10.3390/antibiotics10091048)
Supplement: Supplementary file 1 [file antibiotics-10-01048-s001.zip]

Archive with 1 entries (1 files):
- antibiotics-1311635-supplementary.pdf
